# Supplementary material for: Effect of Lean Red Meat from Beef (Pirenaica Breed) Versus Lean White Meat Consumption on Diet Quality: A Randomized-Controlled Crossover Study in Healthy Young Adults
Source: Nutrients. 2022 Dec 20;15(1):13. doi: 10.3390/nu15010013 (PMC9823384; doi:10.3390/nu15010013)
Supplement: Supplementary file 1 [file nutrients-15-00013-s001.zip]

Archive with 1 entries (1 files):
- nutrients-2069810-supplementary.pdf
